# Supplementary material for: Tel1ATM dictates the replication timing of short yeast telomeres
Source: EMBO Rep. 2014 Aug 13;15(10):1093–101. doi: 10.15252/embr.201439242 (PMC4253850; doi:10.15252/embr.201439242)
Supplement: Supplementary file 5 — Supplementary Table S1 [file embr0015-1093-sd5.xlsx]

## Sheet: Table S1
Table S1. List of strains used.
Strain Name	Plasmid used for modification of YER188W locus	Plasmid used for modification of ADH4 locus	Plasmid used for modification of ARS1412 locus	Marker used in plasmid	Figures where strain appears	Genotype	Source (mutant allele)
YAB1409		pAB942		ADE2	1A, left panel; 1D, top panels; 2B, top panels, left set of lanes (1-8); 3A, left	matα-D ade2-D leu2::Gal-HO(LEU2) lys2-D Pol2-13Myc(HIS3) bar1::natMX6 adh4::pAB942 mnt2::LYS2	This Study
YAB1410		pAB704		ADE2	1A, right panel; 1D, bottom panels; 2B, top panels, right set of lanes (10-17); E2B, left	matα-D ade2-D leu2::Gal-HO(LEU2) lys2-D Pol2-13Myc(HIS3) bar1::natMX6 adh4::pAB704 mnt2::LYS2	This Study
YAB1522	pAB1221			URA3	1B, left panel	matα-D ade2-D leu2::Gal-HO(LEU2) lys2-D Pol2-13Myc(HIS3) bar1::natMX6 yer188w::pAB1221	This Study
YAB1523	pAB1222			URA3	1B, right panel	matα-D ade2-D leu2::Gal-HO(LEU2) lys2-D Pol2-13Myc(HIS3) bar1::natMX6 yer188w::pAB1222	This Study
YAB1356		pAB682		ADE2	1C; E1B, left and right	matα-D ade2-D leu2::Gal-HO(LEU2) lys2-D Pol2-13Myc(HIS3) bar1::natMX6 adh4::pAB682	This Study
YAB1576		pAB942		ADE2	2B, bottom panels, left set of lanes (1-8)	matα-D ade2-D leu2::Gal-HO(LEU2) lys2-D Pol2-13Myc(HIS3) bar1::natMX6 adh4::pAB942 tel1::kanMX	This Study
YAB1577		pAB704		ADE2	2A, top panel; 2B, bottom panels, right set of lanes (10-17)	matα-D ade2-D leu2::Gal-HO(LEU2) lys2-D Pol2-13Myc(HIS3) bar1::natMX6 adh4::pAB704 tel1::kanMX	This Study
YAB1625		pAB704		ADE2	2A, middle panel	matα-D ade2-D leu2::Gal-HO(LEU2) lys2-D Pol2-13Myc(HIS3) bar1::natMX6 adh4::pAB704 mnt2::LYS2 Xrs2-664::kanMX6	This Study
YAB1815		pAB704		ADE2	2A ,bottom panel	matα-D ade2-D leu2::Gal-HO(LEU2) lys2-D Pol2-13Myc(HIS3) bar1::natMX6 adh4::pAB704 mnt2::LYS2 tel1::kanMX6-2Flag-tel1 (D2612A, N2617A)	Carol Greider
YAB0					2C, lane 1; E3B and E3D, lane 1	MATa	Lab collection
YAB681					2C, lane 2	matα-D ade2-D leu2::G-HO lys2-D mnt2::LYS2 est2-D670A [pAB221]	Lab collection
YAB1638		pAB704		ADE2	2A, lanes 3, 5-7; 2D, right	matα-D ade2-D leu2::Gal-HO(LEU2) lys2-D Pol2-13Myc(HIS3) bar1::natMX6 adh4::pAB704, mnt2::LYS2, est2-D670A	Lab collection
YAB1639		pAB942		ADE2	2A, lanes 4, 8-10; 2D, left	matα-D ade2-D leu2::Gal-HO(LEU2) lys2-D Pol2-13Myc(HIS3) bar1::natMX6 adh4::pAB942, mnt2::LYS2, est2-D670A	Lab collection
YAB1595					2E, left and right	MATa rad5-535 tel1::LEU2::GAL1-TEL1 bar1::natMX6 Pol2-10Myc(ADE2)	Maria Pia Longhese
YAB1435					2F, left	matα-D ade2-D leu2::G-HO lys2-D Pol2-13Myc(HIS3) bar1::natMX6 yku70(kanMX)	This Study
YAB1684					2F, right	matα-D ade2-D leu2::G-HO lys2-D Pol2-13Myc(HIS3) bar1::natMX6 yku70::kanMX tel1::TRP1	This Study
YAB1618		pAB942		ADE2	3A, right	matα-D ade2-D leu2::Gal-HO(LEU2) lys2-D Pol2-13Myc(HIS3) bar1::natMX6 adh4::pAB942 mnt2::LYS2 rif1::TRP1	This Study
YAB1676		pAB942		ADE2	3B, left	matα-D ade2-D leu2::Gal-HO(LEU2) lys2-D Pol2-13Myc(HIS3) bar1::natMX6 adh4::pAB942 mnt2::LYS2 rif1::TRP1 tel1::kanMX6	This Study
YAB1677		pAB704		ADE2	3B, right; 3C middle lanes 9-17	matα-D ade2-D leu2::Gal-HO(LEU2) lys2-D Pol2-13Myc(HIS3) bar1::natMX6 adh4::pAB942 mnt2::LYS2, rif1-D tel1::kanMX	This Study
YAB1619		pAB704		ADE2	3C left lanes 1-8	matα-D ade2-D leu2::Gal-HO(LEU2) lys2-D Pol2-13Myc(HIS3) bar1::natMX6 adh4::pAB704 mnt2::LYS2 rif1::TRP1	This Study
YAB1728		pAB704		ADE2	3C right lanes 18-25	matα-D ade2-D leu2::Gal-HO(LEU2) lys2-D Pol2-13Myc(HIS3) bar1::natMX6 adh4::healed telomere mnt2::LYS2 rif1::TRP1	This Study
YAB1652		pAB942		ADE2	3D, left	matα-D ade2-D leu2::Gal-HO(LEU2) lys2-D Pol2-13Myc(HIS3) bar1::natMX6 adh4::pAB942, mnt2::LYS2 Rif1-14A (URA3)	This Study
YAB1653		pAB704		ADE2	3D, right	matα-D ade2-D leu2::Gal-HO(LEU2) lys2-D Pol2-13Myc(HIS3) bar1::natMX6 adh4::pAB704 mnt2::LYS2, Rif1-14A (URA3)	This Study
YAB1562		pAB942		ADE2	4; E1C, left	matα-D ade2-D leu2::Gal-HO(LEU2) lys2-D Pol2-13Myc(HIS3) bar1::natMX6 adh4::pAB942 mnt2::LYS2 Cdc45-3Flag (kanMX6)	This Study
YAB1564		pAB704		ADE2	4; E1C, right	matα-D ade2-D leu2::Gal-HO(LEU2) lys2-D Pol2-13Myc(HIS3) bar1::natMX6 adh4::pAB704 mnt2::LYS2 Cdc45-3Flag (kanMX6)	This Study
YAB1693		pAB704		ADE2	4	matα-D ade2-D leu2::Gal-HO(LEU2) lys2-D Pol2-13Myc(HIS3) bar1::natMX6 adh4::pAB704 mnt2::LYS2 Cdc45-3Flag (kanMX6) tel1::TRP1	This Study
YAB1588		pAB491		ADE2	5A, left and right; 5D, all lanes (1-17)	matα-D ade2-D leu2::Gal-HO(LEU2) lys2-D Pol2-13Myc(HIS3) Pol1-3Flag (ADE2) bar1::natMX6 adh4::pAB491	This Study
YAB1529			pAB951	kanMX6	5B, left and right; 5E, all lanes (1-17); E3B and E3D, lane 2-10, E3C, E3D	matα-D ade2-D leu2::Gal-HO(LEU2) lys2-D Pol2-13Myc(HIS) bar1::NATMX6 nar1::pAB951(hphMX6)	This Study
YAB1606			pAB1186	hphMX6	5C, left; 5F, lanes 1-8	matα-D ade2-D leu2::Gal-HO(LEU2) lys2-D Pol2-13Myc(HIS3) bar1::natMX6 nar1::pAB1186	This Study
YAB1605			pAB1185	hphMX6	5C, right; 5F, lanes 10-17	matα-D ade2-D leu2::Gal-HO(LEU2) lys2-D Pol2-13Myc(HIS3) bar1::natMX6 nar1::pAB1185	This Study
YAB176		pAB346		ADE2	E1A, left and right	matα-D ade2-D leu2::Gal-HO(LEU2) lys2-D Pol2-13Myc(HIS3) bar1::natMX6 adh4::pAB346	This Study
YAB1971		pAB1510		ADE2	E1D, left	matα-D ade2-D leu2::Gal-HO(LEU2) lys2-D Pol2-13Myc(HIS3) bar1::natMX6 adh4::pAB1510 mnt2::LYS2	This Study
YAB1972		pAB1509		ADE2	E1D, right	matα-D ade2-D leu2::Gal-HO(LEU2) lys2-D Pol2-13Myc(HIS3) bar1::natMX6 adh4::pAB1509 mnt2::LYS2	This Study
YAB1732		pAB704		ADE2	E2B, centre	matα-D ade2-D leu2::Gal-HO(LEU2) lys2-D Pol2-13Myc(HIS3) bar1::kanMX6 adh4::pAB704 mnt2::LYS2 Mcm4-6A Mcm6-5A	This Study
YAB1797		pAB704		ADE2	E2B, right	matα-D ade2-D leu2::Gal-HO(LEU2) lys2-D Pol2-13Myc(HIS3) bar1::kanMX6 adh4::pAB704 mnt2::LYS2 Mcm4-6A Mcm6-5A rif1-14A	This Study
YAB1640		pAB1185		hphMX6	E4A, left	matα-D ade2-D leu2::Gal-HO(LEU2) lys2-D Pol2-13Myc(HIS3) bar1::natMX6 nar1::pAB1185 hml::kanMX6 Sir2-H364Y	Danesh Moazed
YAB1641		pAB1186		hphMX6	E4A, right	matα-D ade2-D leu2::Gal-HO(LEU2) lys2-D Pol2-13Myc(HIS3) bar1::natMX6 Tnar1::pAB1186 hml::kanMX6 Sir2-H364Y	Danesh Moazed
YAB1646		pAB942		ADE2	E4B, left	matα-D ade2-D leu2::Gal-HO(LEU2) lys2-D Pol2-13Myc(HIS3) bar1::natMX6 adh4::pAB942 mnt2::LYS2 H2A-S129A	Jessica Downs
YAB1647		pAB704		ADE2	E4B, right	matα-D ade2-D leu2::Gal-HO(LEU2) lys2-D Pol2-13Myc(HIS3) bar1::natMX6 adh4::pAB704 mnt2::LYS2 H2A-S129A	Jessica Downs
