# Supplementary material for: Tel1ATM dictates the replication timing of short yeast telomeres
Source: EMBO Rep. 2014 Aug 13;15(10):1093–101. doi: 10.15252/embr.201439242 (PMC4253850; doi:10.15252/embr.201439242)
Supplement: Supplementary file 6 — Supplementary Table S2 [file embr0015-1093-sd6.xlsx]

## Sheet: Table S2
Table S2. List of plasmids used.
Plasmid name	Description	Enzyme Digest for Transformation
pAB1221	Integration of HO site with proximal TG80 and distal TG250 tract at yer188w locus	SacI, KpnI
pAB1222	Integration of mutated(non-cleavable) HO site with proximal TG80 and distal TG250 tract at yer188w locus	SacI, KpnI
pAB1185	Integration of HO site with proximal TG80 and distal TG250 tract at nar1 locus	PvuII,SpeI
pAB1186	Integration of mutated(non-cleavable) HO site with proximal TG80 and distal TG250 tract at nar1 locus	PvuII, SpeI
pAB346	Integration of HO site with proximal TG80 tract at adh4 locus	SacI, KpnI
pAB491	Integration of HO site at adh4 locus	SacI, KpnI
pAB682	Integration of HO site with proximal TG250 tract at adh4 locus	SacI, KpnI
pAB704	Integration of HO site with proximal TG80 and distal TG250 tract at adh4 locus	SacI, KpnI
pAB942	Integration of mutated(non-cleavable) HO site with proximal TG80 and distal TG250 tract at adh4 locus	SacI, KpnI
pAB1509	Integration of HO site with proximal TG250 and distal TG80 tract at adh4 locus	SacI, KpnI
pAB1510	Integration of mutated(non-cleavable) HO site with proximal TG250 and distal TG80 tract at adh4 locus	SacI, KpnI
pAB951	Integration of HO site at nar1 locus	PCR with DO1323/1324
pAB1657	Deletion of TEL1 gene (TRP marker)	BglII
pAB1661	Integration of Mcm6-5A allele	SacI or AflII
pAB1612	Integration of Mcm4-6A allele	SphI or KpnI
pAB1590	Integration of Rif1-14A allele	SphI, SacI
