# Supplementary material for: Tel1ATM dictates the replication timing of short yeast telomeres
Source: EMBO Rep. 2014 Aug 13;15(10):1093–101. doi: 10.15252/embr.201439242 (PMC4253850; doi:10.15252/embr.201439242)
Supplement: Supplementary file 8 — Supplementary Table S3 [file embr0015-1093-sd8.txt]

Primer Amplicon Target Primer Sequence 
FSB11a (DO1135) CCATGACCCAGTCCTCATTT
RSB11a(DO1136) TGGCAAGGGTAAAAACCAGT
FSB27 (DO2521) TGGTTTCTTGTCTGGTTTCTCAAC
RSB27(DO2522) GAATACGCTGGTTTGCATAAAGG
FSB31 (DO1251) GATGGAATGGCGAGGTTTACC
RSB31(DO1252) GGGCTTAGAACGAAGGAATTGA
FSB19a (DO1138) CTTTAGCTGGGTTTATGGGAGGTT
RSB19(DO2517) TAATGCACGAGCCGAAACAA
FSB21 (DO2208) GTGCTTTTCGGGCATAACAT
RSB21(DO2209) ACCGGAAATTTACCCCTACG
FSB25a (DO1232) CCTTACCTCCCCACTCGTTAC
RSB25(DO2518) ATCGTGGTTCGCTGTGGTAT
FSB10 (DO2710) AGTACTGGAGCCGGAGGTACAA
RSB10a(DO1134) GCCATGGTATCTGGTTCTCC
FSB18 (DO2519) AAGCAAATTGCAGAAGGTTATGAA
RSB18(DO2520) TTCAAGGCTCTAGCATATGAAACG
FSB30 (DO998) AATCCACCACAAAGCCCTAA
RSB30(DO999) CGAGGGTCGAAATCATCATC
FSB16 (DO2711) AGCAAAAATGACCCACCAATG
RSB16a(DO1137) GCCTGGATGGTTCAGGATAA
FSBcc1a (DO1868) ACGGTTTTCTCGTCCACATC
RSBcc1a (DO1869) CCGAGAATAATGAAACTGGTCTG
DO1323 AAGCTTGTATCTCCGCGTAAGACCGCCGGAGTATGCATCTTATAGCGGTTCAGCTGAAGCTTCGTACGC
DO1324 AATAGTAGCGCTACTGGAAGCACCACGTAATAGTGGAAAAGAACTGGAAAGCATAGGCCACTAGTGGATCTG
DO958 GCTactagtTTCACCAAAGAACAAGTGGTTGCC
DO959 CCTgcggccgcCGGAAAGCTATATGATATAAACTAGC
DO1272 ACGATGGAACCTTGTTCAGG
DO1279 AGGTTCGCCATAAGCTCAAA
DO1275 GTGGGATTTATCCCCGCTAC
DO1276 TCAGGCATATCTGGGGAATC
DO1787 ATCGTGTAAGCTGGGGTGAC
DO1788 GGCAAACGTCCAAAGACAAT
DO2304 CCCCCACCAACTCCTCTCTA
DO2307 GCAAAGGGACAGATGAAGGA
DO969 CGAATTTGACGGGGCCTTCACTCAT
DO972 TTGCAGCTCCCTGGCAGAGGCCAG
DO908 CGATACGACTAGATTCTTCGCACCATTG
DO909 GTCGGCGAGGGTAACGCACAATTGGTAG
SBR35
SBR36
SBR18
SBR30
TELVI-RSBR33
SBR31
SBR27
SBR34
Table S3. List of oligonucleotides used.
Primers used for Real Time PCR
Other primers used
SBR47 ARS700.5
SBR32
centromere-proximal TG-
tract at DSB(ChrVII-L)
mnt2 (centromere-distal 
to DSB)
ARS607
ARS1412
TELXV-L
centromere-proximal TG-
tract at DSB(ChrV-R)
ARS522
ARS603
distal TG tract at DSB
(ChrV-R)
SBR21
